# Supplementary material for: Attenuated but immunostimulatory Mycobacterium tuberculosis variant bovis strain Ravenel shows variation in T cell epitopes
Source: Sci Rep. 2023 Jul 31;13:12402. doi: 10.1038/s41598-023-39578-5 (PMC10390569; doi:10.1038/s41598-023-39578-5)
Supplement: Supplementary file 1 — Supplementary Information. [file 41598_2023_39578_MOESM1_ESM.xlsx]

## Sheet: Ravenel Changes
Chromosome	RpfB	Epitope 229352
NZ_JAGEUB010000001.1	Epitope Reference	LPVANVVVTPAHEAV
	Alignment	LPVANVVVTPAH AV
	Ravenel	LPVANVVVTPAHGAV
Chromosome	ArgC	Epitope 595988
NZ_JAGEUB010000001.1	Epitope Reference	GYAGGEILRLLLGHPAYADG
	Alignment	G+AGGEILRLLLGHPAYADG
	Ravenel	GHAGGEILRLLLGHPAYADG
Chromosome	RpoA	Epitope 597585
NZ_JAGEUB010000001.1	Epitope Reference	KEDVTEIILNLKSLVVSSEE
	Alignment	KEDVT+IILNLKSLVVSSEE
	Ravenel	KEDVTDIILNLKSLVVSSEE

## Sheet: Ravenel Unreliable Changes
Unplaced contig	EsxJ (partial)	Epitope 163642
NZ_JAGEUB010000010.1	Epitope Reference	TMAQMNQAFRNIVNM
	Alignment	TM QMNQAFRNIVNM
	Ravenel	TMTQMNQAFRNIVNM
Chromosome	EsxJ (partial)	Epitope 163642
NZ_JAGEUB010000001.1	Epitope Reference	TMAQMNQAFRNIVNM
	Alignment	TM QMNQAFRNIVNM
	Ravenel	TMTQMNQAFRNIVNM
Chromosome	EsxJ (partial)	Epitope 163642
NZ_JAGEUB010000001.1	Epitope Reference	MAQMNQAFRNIVNM
Coordinates:	Alignment	M QMNQAFRNIVNM
1348616-1348657	Ravenel	MTQMNQAFRNIVNM
Unplaced contig	EsxJ (partial)	Epitope 163423
NZ_JAGEUB010000010.1	Epitope Reference	SGMAEATSLDTMAQM
	Alignment	SGMAEATSLDTM QM
	Ravenel	SGMAEATSLDTMTQM
Chromosome	EsxJ (partial)	Epitope 163423
NZ_JAGEUB010000001.1	Epitope Reference	SGMAEATSLDTMAQM
	Alignment	SG AEATSLDTM QM
	Ravenel	SGQAEATSLDTMTQM
Unplaced contig	Partial PE/PPE gene	Epitope 100593
>NZ_JAGEUB010000002.1	Epitope Reference	FGALPPEVNSARMYGGAG
	Alignment	FGALPPE+NSARMY G G
	Ravenel	FGALPPEINSARMYAGPG

## Sheet: 10-7428 Change
Chromosome	PPE42	Epitope 10022
NZ_JAGEUC010000001.1	Epitope Reference	DRNLGIGNTGNW
	Alignment	DRNLGIG+TGNW
	10-7428	DRNLGIGDTGNW

## Sheet: 10-7428 Unreliable Changes
Unplaced contig	EsxJ (partial)	Epitope 163642
NZ_JAGEUC010000004.1	Epitope Reference	SGMAEATSLDTMAQM
	Alignment	SGMAEATSLDTM QM
	10-7428	SGMAEATSLDTMTQM
Chromosome	EsxJ (partial)	Epitope 163642
NZ_JAGEUC010000001.1	Epitope Reference	SGMAEATSLDTMAQM
	Alignment	SG AEATSLDTM QM
	10-7428	SGQAEATSLDTMTQM

## Sheet: BCG-1 Changes
Chromosome	Antigen 85B	Epitope 149353
NZ_CP013741.1	Epitope Reference	KWETFLTSELPQWLS
Coordinates:	Alignment	KWET LTSELPQWLS
2118727-2118683	BCG-1 Russia	KWETLLTSELPQWLS
Chromosome	Antigen 85A	Epitope 149353
NZ_CP013741.1	Epitope Reference	KWETFLTSELPQWL
Coordinates:	Alignment	KWETFLTSELP WL
4234831-4234790	BCG-1 Russia	KWETFLTSELPGWL
Chromosome	FrmB	Epitope 149353
NZ_CP013741.1	Epitope Reference	KWETFLTSELPQWL
Coordinates:	Alignment	KWETFLT E+P WL
157410-157369	BCG-1 Russia	KWETFLTREMPAWL
Chromosome	Antigen 85C	Epitope 149353
NZ_CP013741.1	Epitope Reference	KWETFLTSELPQWLS
Coordinates:	Alignment	+W+TFL++ELP WL+
4233707-4233663	BCG-1 Russia	QWDTFLSAELPDWLA
Chromosome	Antigen 85B	Epitope 16926
NZ_CP013741.1	Epitope Reference	FLTSELPQWLSANRAVKP
Coordinates:	Alignment	LTSELPQWLSANRAVKP
2118715-2118662	BCG-1 Russia	LLTSELPQWLSANRAVKP
Chromosome	Antigen 85A	Epitope 16926
NZ_CP013741.1	Epitope Reference	FLTSELPQWLSANRAVKP
Coordinates:	Alignment	FLTSELP WL ANR VKP
4234819-4234766	BCG-1 Russia	FLTSELPGWLQANRHVKP
Chromosome	Antigen 85C	Epitope 16926
NZ_CP013741.1	Epitope Reference	FLTSELPQWLSANRAVKP
Coordinates:	Alignment	FL++ELP WL+ANR + P
4233695-4233642	BCG-1 Russia	FLSAELPDWLAANRGLAP
Chromosome	FrmB	Epitope 16926
NZ_CP013741.1	Epitope Reference	FLTSELPQWLSANRAVKP
Coordinates:	Alignment	FLT E+P WL AN+ V P
157398-157345	BCG-1 Russia	FLTREMPAWLQANKGVSP
Chromosome	Antigen 85B	Epitope 18898
NZ_CP013741.1	Epitope Reference	GCQTYKWETFLTSELPQWLS
Coordinates:	Alignment	GCQTYKWET LTSELPQWLS
2118742-2118683	BCG-1 Russia	GCQTYKWETLLTSELPQWLS
Chromosome	Antigen 85A	Epitope 18898
NZ_CP013741.1	Epitope Reference	GCQTYKWETFLTSELPQWL
Coordinates:	Alignment	GCQTYKWETFLTSELP WL
4234846-4234790	BCG-1 Russia	GCQTYKWETFLTSELPGWL
Chromosome	FrmB	Epitope 18898
NZ_CP013741.1	Epitope Reference	TYKWETFLTSELPQWL
Coordinates:	Alignment	TYKWETFLT E+P WL
157416-157369	BCG-1 Russia	TYKWETFLTREMPAWL
Chromosome	Antigen 85C	Epitope 18898
NZ_CP013741.1	Epitope Reference	KWETFLTSELPQWLS
Coordinates:	Alignment	+W+TFL++ELP WL+
4233707-4233663	BCG-1 Russia	QWDTFLSAELPDWLA
Chromosome	Antigen 85B	Epitope 196212
NZ_CP013741.1	Epitope Reference	WETFLTSELPQWLSA
Coordinates:	Alignment	WET LTSELPQWLSA
2118724-2118680	BCG-1 Russia	WETLLTSELPQWLSA
Chromosome	Antigen 85A	Epitope 196212
NZ_CP013741.1	Epitope Reference	WETFLTSELPQWLSA
Coordinates:	Alignment	WETFLTSELP WL A
4234828-4234784	BCG-1 Russia	WETFLTSELPGWLQA
Chromosome	Antigen 85C	Epitope 196212
NZ_CP013741.1	Epitope Reference	WETFLTSELPQWLSA
Coordinates:	Alignment	WETFLT E+P WL A
157407-157363	BCG-1 Russia	WETFLTREMPAWLQA
Chromosome	PPE Family Protein	Epitope 500855
NZ_CP013741.1	Epitope Reference	LLEQAAAVEEASDTA
Coordinates:	Alignment	LLEQA AVEEASDTA
1342798-1342842	BCG-1 Russia	LLEQAVAVEEASDTA
Chromosome	PPE Family Protein	Epitope 179206
NZ_CP013741.1	Epitope Reference	LSPISNMVSMANNHV
Coordinates:	Alignment	LSP+SN+VSM NNHV
1342960-1343004	BCG-1 Russia	LSPLSNIVSMLNNHV
Chromosome	PPE Family Protein	Epitope 179206
NZ_CP013741.1	Epitope Reference	LSPISNMVSMANNHV
Coordinates:	Alignment	LSP+SN+VSM NNHV
1342798-1342842	BCG-1 Russia	LSPLSNIVSMLNNHV
Chromosome	PPE25	Epitope 168525
NZ_CP013741.1	Epitope Reference	FATGMAQFFASIAQQ
Coordinates:	Alignment	ATGMAQFFASIAQQ
2009301-2009345	BCG-1 Russia	LATGMAQFFASIAQQ
Chromosome	MarP	Epitope 600022
NZ_CP013741.1	Epitope Reference	NEAAPTWLKTVPKRLSALLN
Coordinates:	Alignment	NEAAPTWLKTVPKRLSALL
4084035-4083976	BCG-1 Russia	NEAAPTWLKTVPKRLSALLT
Chromosome	Mce family protein	Epitope 20707
NZ_CP013741.1	Epitope Reference	GKTYDAYFTDAGGITPG
Coordinates:	Alignment	GK YDAYFTDAGGITPG
3894645-3894595	BCG-1 Russia	GKPYDAYFTDAGGITPG
